# Supplementary material for: Leishmania 360°: Guidelines for Exosomal Research
Source: Microorganisms. 2021 Oct 2;9(10):2081. doi: 10.3390/microorganisms9102081 (PMC8537887; doi:10.3390/microorganisms9102081)
Supplement: Supplementary file 1 [file microorganisms-09-02081-s001.zip]

Archive with 1 entries (1 files):
- microorganisms-1385797-supplementary.pdf
